# Supplementary material for: Altering Temporal Dynamics of Sleepiness and Mood During Sleep Deprivation: Evidence from Resting-State EEG Microstates
Source: Brain Sci. 2025 Apr 21;15(4):423. doi: 10.3390/brainsci15040423 (PMC12025901; doi:10.3390/brainsci15040423)
Supplement: Supplementary file 1 [file brainsci-15-00423-s001.zip]

Archive with 1 entries (1 files):
- brainsci-3557146-supplementary.pdf
